# Supplementary material for: Modification of Poly(Glycerol Adipate) with Tocopherol and Cholesterol Modulating Nanoparticle Self-Assemblies and Cellular Responses of Triple-Negative Breast Cancer Cells to SN-38 Delivery
Source: Pharmaceutics. 2023 Aug 8;15(8):2100. doi: 10.3390/pharmaceutics15082100 (PMC10459774; doi:10.3390/pharmaceutics15082100)
Supplement: Supplementary file 1 [file pharmaceutics-15-02100-s001.zip]

Archive with 1 entries (1 files):
- pharmaceutics-2528787-supplementary.pdf
